# Supplementary material for: Spatiotemporal Dynamics of Carbon Footprint of Main Crop Production in China
Source: Int J Environ Res Public Health. 2022 Oct 26;19(21):13896. doi: 10.3390/ijerph192113896 (PMC9658409; doi:10.3390/ijerph192113896)
Supplement: Supplementary file 1 [file ijerph-19-13896-s001.zip]

Archive with 1 entries (1 files):
- ijerph-1970611-supplementary.pdf
